# Supplementary material for: Mulberry Leaf Extract Improves Metabolic Syndrome by Alleviating Lipid Accumulation In Vitro and In Vivo
Source: Molecules. 2022 Aug 11;27(16):5111. doi: 10.3390/molecules27165111 (PMC9416217; doi:10.3390/molecules27165111)
Supplement: Supplementary file 1 [file molecules-27-05111-s001.zip]

Archive with 1 entries (1 files):
- molecules-1841242-supplementary.pdf
